# Supplementary material for: Evaluation of the Bactericidal Activity of Plazomicin and Comparators against Multidrug-Resistant Enterobacteriaceae
Source: Antimicrob Agents Chemother. 2018 Jul 27;62(8):e00236-18. doi: 10.1128/AAC.00236-18 (PMC6105851; doi:10.1128/AAC.00236-18)
Supplement: Supplemental file 1 [file zac008187360s1.xlsx]

## Sheet: Sheet1
Supplemental Table 1. Isolates used in this study and their AME and b-lactamase genotypes
Organism	Isolate ID	AME molecular summary	b-lactamase molecular summary
Escherichia coli	AECO001 (ATCC 25922)	No molecular work done	No molecular work done
	AECO1143	aac(3)-IIa; aph(3')-VIa	blaCTX-M-55
	AECO1144	aac(6')-Ib	blaCTX-M-15
	AECO1148	aac(6')-Ib	blaTEM-OSBL; blaCTX-M-3
	AECO1151	aac(6')-Ib	blaTEM-OSBL; blaKPC-3
	AECO1152	aac(3)-IIa	No molecular work done
	AECO1154	aac(3)-IIa; aac(6')-Ib	blaTEM-OSBL; blaCTX-M-2
	AECO1156	aac(3)-IIa; aac(6')-Ib	blaTEM-OSBL; blaCTX-M-15
	AECO1158	aac(3)-IIa; aac(6')-Ib	blaCTX-M-15
	AECO1159	aac(6')-Ib	blaCTX-M-15
Klebsiella oxytoca	AKOX1006	aac(3)-Ia/d; aac(6')-Ib	blaSHV-5; blaTEM-OSBL; blaKPC-2
	AKOX1007	aac(6')-Ib	blaSHV-12; blaDHA-1
Klebsiella pneumoniae	AKPN1149	aac(3)-IVa; aac(6')-Ib	blaSHV-OSBL; blaTEM-OSBL; blaKPC-2
	AKPN1151	aac(6')-Ib	blaSHV-OSBL; blaTEM-OSBL; blaKPC-3
	AKPN1152	aac(3)-IIa; aac(6')-Ib; aph(3')-VIa	blaSHV-OSBL; blaTEM-OSBL;
			blaCTX-M-14; blaOXA-48
	AKPN1156	aac(3)-IIa; aac(6')-Ib	blaSHV-12; blaTEM-OSBL; blaKPC-2
	AKPN1157	aac(6')-Ib	blaSHV-12; blaTEM-OSBL; blaKPC-3
	AKPN1158	aac(6')-Ib	blaSHV-OSBL; blaTEM-OSBL;
			blaCTX-M-15; blaKPC-3
Enterobacter aerogenes	AEAE1019	aac(3)-IIa; aac(6')-Ib	blaTEM-OSBL; blaCTX-M-15
	AEAE1020	No AME detected	blaSHV-12; blaTEM-OSBL; blaACT-TYPE
	AEAE1021	aac(6')-Ib	No molecular work done
	AEAE1025	aac(3)-Ia/d; aac(6')-Ib	No molecular work done
Enterobacter cloacae	AECL1057	No AME detected	No molecular work done
	AECL1059	aac(3)-IIa; aph(3')-VIa	No molecular work done
	AECL1060	aac(6')-Ib; ant(2'')-Ia	blaSHV-12; blaACT-7
	AECL1061	aac(6')-Ib; ant(2'')-Ia	No molecular work done
	AECL1063	aac(6')-Ib; aph(3')-VIa	No molecular work done
	AECL1064	aac(6')-Ib	blaVIM-23
Citrobacter freundii	ACFR1028	aph(3')-VIa	No molecular work done
	ACFR1031	aac(3)-IIa; aac(6')-Ib; aph(3')-VIa	blaSHV-OSBL; blaTEM-OSBL;
			blaCTX-M-14; blaCMY; blaKPC-2
Genotyping data provided by Achaogen
AME, aminoglycoside-modifying enzyme
