# Supplementary material for: Evaluation of the Bactericidal Activity of Plazomicin and Comparators against Multidrug-Resistant Enterobacteriaceae
Source: Antimicrob Agents Chemother. 2018 Jul 27;62(8):e00236-18. doi: 10.1128/AAC.00236-18 (PMC6105851; doi:10.1128/AAC.00236-18)
Supplement: Supplemental file 2 [file zac008187360s2.xlsx]

## Sheet: Sheet1
	Figure S1. Summary of the bactericidal activity of plazomicin, amikacin, gentamicin, meropenem, and colistin by hour during TK assays
			PLZ 2X MIC					PLZ 4X MIC					PLZ 8X MIC					PLZ 16X MIC
	Organism	Isolate ID	1	2	4	6	24	1	2	4	6	24	1	2	4	6	24	1	2	4	6	24
	E. coli	ECO001/25922
		ECO1143
		ECO1156
	K. pneumoniae	KPN1149
		KPN1152
		KPN1158
	K. oxytoca	KOX1006
	E. aerogenes	EAE1025
	E. cloacae	ECL1059
		ECL1060
			AMK 8X or 64 µg/mL					GEN 8X or 64 µg/mL					MEM 8X or 64 µg/mL					COL 8X MIC
	Organism	Isolate ID	1	2	4	6	24	1	2	4	6	24	1	2	4	6	24	1	2	4	6	24
	E. coli	ECO001/25922
		ECO11431
		ECO11561
	K. pneumoniae	KPN11492
		KPN11522
		KPN11583
	K. oxytoca	KOX10062
	E. aerogenes	EAE10254
	E. cloacae	ECL10591
	Green shaded cells indicate a >3-log kill relative to the initial inoculum; yellow shaded cells indicate a 2- to 3-log10 CFU kill relative to the initial inoculum.
	1 AMK and GEN were tested at 64 µg/mL (8X the MIC was >64 µg/mL for these isolates)
	2 AMK, GEN, and MEM were tested at 64 µg/mL (8X the MIC was >64 µg/mL for these isolates)
	3 AMK and MEM were tested at 64 µg/mL (8X the MIC was >64 µg/mL for these isolates)
	4 AMK was tested at 64 µg/mL (8X the MIC was >64 µg/mL for these isolates)
